# Supplementary material for: Melatonin-induced physiology and transcriptome changes in banana seedlings under salt stress conditions
Source: Front Plant Sci. 2022 Sep 6;13:938262. doi: 10.3389/fpls.2022.938262 (PMC9485729; doi:10.3389/fpls.2022.938262)
Supplement: Supplementary file 1 [file Table_1.xlsx]

## Sheet: Sheet1
TABLES1 Primers used for qRT-PCR analyses
Gene ID	Upstream primer	Downstream primer
Ma03_g03440	GTGGGAAGCAAGGATCGGAA	GGCTGTGGGAACTTGACGTA
Ma05_g07030	AATGCTGAGGCATCGACCAA	CTGGTGATTAGTCCCGGCTC
Ma04_g16400	CCCACCCACTTACCGAGAAC	GAACCCACATCGTCCAGGTT
Ma04_g08700	GGGAAGGAGAAACGCCAAGA	GAACTCCCCGAGTGCTTCTC
Ma04_g02440	CTCCGATGACGGACAGCAAT	GCTCAAGTGAGGGTTGGACA
Ma05_g29000	GAGGTCCCTCCAAGCATAGC	GTCTTCTTCCCACTGCACGA
Ma05_g29000	GAGGTCCCTCCAAGCATAGC	GTCTTCTTCCCACTGCACGA
Ma06_g33040	GTTGAGCGCTGGATTGAACC	ATGGCAGACCACTGTGTGTT
Ma06_g12480	GGAAGAAGGCGACTTCGGAT	ATAATGGCGTTCGCAAGCAC
Ma11_g19340	GATTCAGCTCCGTCCATCGT	GGATTCCCATCACCCACCTG
UBQ	GGCACCACAAACAACACAGG	AGACGAGCAAGGCTTCCATT
