# Supplementary material for: Melatonin-induced physiology and transcriptome changes in banana seedlings under salt stress conditions
Source: Front Plant Sci. 2022 Sep 6;13:938262. doi: 10.3389/fpls.2022.938262 (PMC9485729; doi:10.3389/fpls.2022.938262)
Supplement: Supplementary file 2 [file Table_2.xlsx]

## Sheet: Sheet1
TABLE.S2 Map of Spearman's Correlation between samples.
CK-1	1	0.9837	0.9828	0.876	0.8848	0.8833	0.84	0.8486	0.8471
CK-2	0.9837	1	0.9847	0.8731	0.8831	0.8839	0.8357	0.8455	0.8433
CK-3	0.9828	0.9847	1	0.8728	0.8833	0.884	0.8354	0.8445	0.8427
S-1	0.876	0.8731	0.8728	1	0.9742	0.9715	0.9254	0.9295	0.9289
S-2	0.8848	0.8831	0.8833	0.9742	1	0.9831	0.9068	0.9113	0.9106
S-3	0.8833	0.8839	0.884	0.9715	0.9831	1	0.901	0.907	0.9065
MS-1	0.84	0.8357	0.8354	0.9254	0.9068	0.901	1	0.9796	0.98
MS-2	0.8486	0.8455	0.8445	0.9295	0.9113	0.907	0.9796	1	0.9826
MS-3	0.8471	0.8433	0.8427	0.9289	0.9106	0.9065	0.98	0.9826	1
