# Supplementary material for: Melatonin-induced physiology and transcriptome changes in banana seedlings under salt stress conditions
Source: Front Plant Sci. 2022 Sep 6;13:938262. doi: 10.3389/fpls.2022.938262 (PMC9485729; doi:10.3389/fpls.2022.938262)
Supplement: Supplementary file 3 [file Table_3.xlsx]

## Sheet: Sheet1
TABLE.S3 Statistics of 9 samples for banana transcriptome
CK-1	Total Read	Clean Read	Clean Base	Q20	Q30	GC
CK-2	57898022	28 949 011	8.6G	98.38	95.31	52.31
CK-3	64920848	32 460 424	9.7G	98.2	94.75	52.33
S-1	59327020	29 663 510	8.8G	98.1	94.7	52.06
S-2	58552566	29 276 283	8.6G	98.39	95.35	50.72
S-3	61585794	30 792 897	9.2G	98.24	95.08	51.28
MS-1	59093326	29 546 663	8.8G	98.1	94.76	51.16
MS-2	50609276	25304638	7.5G	98.22	94.89	50.99
MS-3	42122322	21061161	6.3G	98.25	95.1	51.49
