# Supplementary material for: Melatonin-induced physiology and transcriptome changes in banana seedlings under salt stress conditions
Source: Front Plant Sci. 2022 Sep 6;13:938262. doi: 10.3389/fpls.2022.938262 (PMC9485729; doi:10.3389/fpls.2022.938262)
Supplement: Supplementary file 4 [file Table_4.XLSX]

## Sheet: Sheet1
	Table S4. Statistics of the number of DEGs corresponding to KEGG pathways
#Term	ID	S vs CK （DEG number）				ID	MS vs CK （DEG number）		ID	MS vsS （DEG number）
		up	down				up	down		up	down
Glycolysis / Gluconeogenesis	ko00010	4	5			ko00010	7	15	ko00010		14
Citrate cycle (TCA cycle)	ko00020	3	2			ko00020	2	7	ko00020		3
Pentose phosphate pathway	ko00030	5				ko00030	5	4	ko00030	1	8
Pentose and glucuronate interconversions	ko00040	10				ko00040	10	1	ko00040	2	4
Fructose and mannose metabolism	ko00051	8	2			ko00051	10	6	ko00051		5
Galactose metabolism	ko00052	9	4			ko00052	8	5	ko00052		3
Ascorbate and aldarate metabolism	ko00053	6	4			ko00053	6	7	ko00053	1	4
Fatty acid biosynthesis	ko00061	6	3			ko00061	5	4	ko00061		3
Fatty acid elongation	ko00062	17				ko00062	17	1	ko00062		2
Fatty acid degradation	ko00071	1	3			ko00071	3	2	ko00071		3
Synthesis and degradation of ketone bodies	ko00072	1				ko00072	1		ko00100		1
Cutin, suberine and wax biosynthesis	ko00073	12				ko00073	11		ko00130		9
Steroid biosynthesis	ko00100	2	3			ko00100	3	3	ko00190		18
Ubiquinone and other terpenoid-quinone biosynthesis	ko00130	6	4			ko00130	2	5	ko00190		1
Oxidative phosphorylation	ko00190	4	3			ko00190	10	38	ko00195		3
Photosynthesis	ko00195	28	1			ko00195	32	5	ko00196		2
Photosynthesis - antenna proteins	ko00196	20				ko00196	24		ko00220		2
Arginine biosynthesis	ko00220	3	3			ko00220	2	3	ko00230		8
Purine metabolism	ko00230	4	13			ko00230	9	28	ko00240		5
Caffeine metabolism	ko00240	5	11			ko00240	7	17	ko00250	2	5
Pyrimidine metabolism	ko00250	4	3			ko00250	7	7	ko00260	1	4
Alanine, aspartate and glutamate metabolism	ko00260	3	4			ko00260	6	6	ko00261		2
Glycine, serine and threonine metabolism	ko00261		2			ko00261		7	ko00270		11
Monobactam biosynthesis	ko00270	5	15			ko00270	4	20	ko00280		3
Cysteine and methionine metabolism	ko00280	1	1			ko00280	3	4	ko00290		1
Valine, leucine and isoleucine degradation	ko00290		2			ko00290	2	2	ko00300	1	2
Valine, leucine and isoleucine biosynthesis	ko00300		2			ko00300		5	ko00310		1
Lysine biosynthesis	ko00310		1			ko00310	1	1	ko00350	1	7
Lysine degradation	ko00330		3			ko00330	2	4	ko00360	1	13
Arginine and proline metabolism	ko00350	2	4			ko00340	1		ko00380	1
Histidine metabolism	ko00360	9	6			ko00350	2	7	ko00400	1	10
Tyrosine metabolism	ko00380	2	1			ko00360	3	8	ko00410	1	3
Phenylalanine metabolism	ko00400	6	4			ko00380	5	2	ko00430	1	1
Tryptophan metabolism	ko00410	2	3			ko00400	2	6	ko00450		4
Phenylalanine, tyrosine and tryptophan biosynthesis	ko00430	3	1			ko00410	5	6	ko00460		3
beta-Alanine metabolism	ko00450	2	2			ko00430	2	3	ko00480		13
Taurine and hypotaurine metabolism	ko00460	12	6			ko00450	2	5	ko00500	4	12
Selenocompound metabolism	ko00480	10	6			ko00460	12	1	ko00510		1
Cyanoamino acid metabolism	ko00500	47				ko00480	6	20	ko00511	2	1
Glutathione metabolism	ko00510	2				ko00500	51	10	ko00514		1
Starch and sucrose metabolism	ko00511	2				ko00510	2	2	ko00520	3	21
N-Glycan biosynthesis	ko00514	6				ko00511	4		ko00531	2
Other glycan degradation	ko00520	42	9			ko00514	5		ko00561	1	1
Other types of O-glycan biosynthesis	ko00531	4				ko00520	37	16	ko00562		1
Amino sugar and nucleotide sugar metabolism	ko00561	10				ko00531	7		ko00564	2	1
Glycosaminoglycan degradation	ko00562	4	1			ko00561	12	1	ko00565	1
Glycerolipid metabolism	ko00564	16				ko00562	4	2	ko00591	1	7
Inositol phosphate metabolism	ko00565	3				ko00564	17	1	ko00592	2	8
Glycosylphosphatidylinositol(GPI)-anchor biosynthesis	ko00590	3	1			ko00565	4	1	ko00600	1	5
Glycerophospholipid metabolism	ko00591	1	4			ko00590	2	3	ko00603	2
Ether lipid metabolism	ko00592	5	6			ko00591		6	ko00604	2
Arachidonic acid metabolism	ko00600	8				ko00592	5	8	ko00620		8
Linoleic acid metabolism	ko00603	2				ko00600	6	1	ko00630		6
alpha-Linolenic acid metabolism	ko00620	5	6			ko00603	4		ko00640		5
Sphingolipid metabolism	ko00630	5	2			ko00604	2		ko00650		1
Glycosphingolipid biosynthesis - globo series	ko00640	4	2			ko00620	5	13	ko00670		2
Glycosphingolipid biosynthesis - ganglio series	ko00650	2				ko00630	5	6	ko00710		7
Pyruvate metabolism	ko00670	1				ko00640	2	4	ko00730		1
Glyoxylate and dicarboxylate metabolism	ko00710	2	3			ko00650	3	2	ko00740		1
Propanoate metabolism	ko00730	2	2			ko00660	1		ko00750		1
Butanoate metabolism	ko00750		3			ko00670	2	1	ko00760	1	2
C5-Branched dibasic acid metabolism	ko00760	2	2			ko00710	5	10	ko00770		1
One carbon pool by folate	ko00770		2			ko00730	3	3	ko00780		2
Carbon fixation in photosynthetic organisms	ko00780	1	3			ko00750	1	5	ko00790		1
Thiamine metabolism	ko00790		1			ko00760	5	3	ko00860		1
Riboflavin metabolism	ko00860	10				ko00770	2	3	ko00900		2
Vitamin B6 metabolism	ko00900	4	3			ko00780		4	ko00902		1
Nicotinate and nicotinamide metabolism	ko00902	2				ko00790		2	ko00904	1
Pantothenate and CoA biosynthesis	ko00905	2	2			ko00860	11		ko00906	2	3
Biotin metabolism	ko00906	5	3			ko00900	4	5	ko00908	2
Lipoic acid metabolism	ko00908	2	3			ko00902	2		ko00910	1	4
Folate biosynthesis	ko00909	2				ko00904	1		ko00920		2
Porphyrin and chlorophyll metabolism	ko00910	3	5			ko00905	4	2	ko00940	3	25
Terpenoid backbone biosynthesis	ko00920	2	5			ko00906	8	3	ko00941	3	16
Monoterpenoid biosynthesis	ko00940	55	6			ko00908	2	1	ko00944		2
Limonene and pinene degradation	ko00941	14	7			ko00909	2		ko00945		10
Diterpenoid biosynthesis	ko00944	1	2			ko00910	3	8	ko00950	1	6
Brassinosteroid biosynthesis	ko00945	6	1			ko00920	2	9	ko00960	1	7
Carotenoid biosynthesis	ko00950	2	3			ko00940	47	15	ko01040		3
Zeatin biosynthesis	ko00960	2	6			ko00941	12	12	ko01200	1	22
Sesquiterpenoid and triterpenoid biosynthesis	ko01040	7	3			ko00944	1	3	ko01210	1
Nitrogen metabolism	ko01200	15	13			ko00945	1	3	ko01212	5
Sulfur metabolism	ko01210	1	6			ko00950	2	7	ko01230	3	29
Phenylpropanoid biosynthesis	ko01212	12	5			ko00960	1	7	ko02010		2
Flavonoid biosynthesis	ko01230	16	20			ko00970	2		ko03010	1	8
Isoflavonoid biosynthesis	ko02010	4	1			ko01040	6	3	ko03018		4
Stilbenoid, diarylheptanoid and gingerol biosynthesis	ko03008		3			ko01200	16	30	ko03020		1
Isoquinoline alkaloid biosynthesis	ko03010	1	55			ko01210	2	6	ko03030		2
Tropane, piperidine and pyridine alkaloid biosynthesis	ko03013		8			ko01212	12	7	ko03040		3
Betalain biosynthesis	ko03015	3	2			ko01230	15	33	ko03060		4
Aminoacyl-tRNA biosynthesis	ko03018	3	2			ko02010	6	3	ko03410		1
Biosynthesis of unsaturated fatty acids	ko03020		2			ko03008		9	ko03420		2
ABC transporters	ko03030		4			ko03010	2	256	ko03430		2
Ribosome biogenesis in eukaryotes	ko03040		8			ko03013		18	ko03440	1	2
Ribosome	ko03050	1				ko03015	2	4	ko04070		1
RNA transport	ko03060		2			ko03018	4	11	ko04075	10	24
mRNA surveillance pathway	ko03410	2	3			ko03020		7	ko04120	1	1
RNA degradation	ko03420		2			ko03022	1	1	ko04130	1	2
RNA polymerase	ko03430		1			ko03030	1	4	ko04140	2	1
Basal transcription factors	ko03440		4			ko03040	1	31	ko04141	1	25
DNA replication	ko03450		1			ko03050	2	1	ko04144	1	5
Spliceosome	ko04070	4	2			ko03060		11	ko04145	1	6
Proteasome	ko04075	22	18			ko03410	4	3	ko04146		5
Protein export	ko04120	1	3			ko03420		4	ko04626	2	25
Base excision repair	ko04122		1			ko03430		3	ko04712	2	7
Nucleotide excision repair	ko04140		4			ko03440	1	7
Mismatch repair	ko04141	2	16			ko04070	4	7
Homologous recombination	ko04144	7	3			ko04075	39	25
Non-homologous end-joining	ko04145	7	1			ko04120	8	5
Plant hormone signal transduction	ko04146	7	3			ko04122		2
Cell cycle - Caulobacter	ko04626	14	11			ko04130	2	1
Ubiquitin mediated proteolysis	ko04712	2	12			ko04140		4
Sulfur relay system						ko04141	4	48
SNARE interactions in vesicular transport						ko04144	10	11
Regulation of autophagy						ko04145	9	17
Protein processing in endoplasmic reticulum						ko04146	6	6
Endocytosis						ko04626	10	29
Phagosome						ko04712	5	13
Peroxisome
Plant-pathogen interaction
Circadian rhythm - plant
