# Supplementary material for: Melatonin-induced physiology and transcriptome changes in banana seedlings under salt stress conditions
Source: Front Plant Sci. 2022 Sep 6;13:938262. doi: 10.3389/fpls.2022.938262 (PMC9485729; doi:10.3389/fpls.2022.938262)
Supplement: Supplementary file 5 [file Table_5.XLSX]

## Sheet: Sheet1
TABLE S5. List of significant pathways identified by KEGG enrichments analysis of the annotated DEGs among three treatments.
	ID	Pathway	Number	p-Value
	ko00196	Photosynthesis - antenna proteins	20	8.39e-13
	ko00940	Phenylpropanoid biosynthesis	61	7.9e-11
	ko00195	Photosynthesis	29	1.43e-07
	ko00941	Flavonoid biosynthesis	21	2.45e-07
S vs CK comparison	ko00062	Fatty acid elongation	17	3.1e-07
	ko00520	Amino sugar and nucleotide sugar metabolism	51	4.49e-07
	ko00073	Cutin, suberine and wax biosynthesis	12	3.58e-05
	ko00360	Phenylalanine metabolism	15	0.000141044
	ko00500	Starch and sucrose metabolism	53	0.000310514
	ko00460	Cyanoamino acid metabolism	12	0.00433212
	ko03010	Ribosome	258	1.34e-66
	ko00196	Photosynthesis - antenna proteins	24	1.55e-12
	ko00195	Photosynthesis	37	2.91e-06
	ko00941	Flavonoid biosynthesis	24	3.75e-05
MS vs CK comparison	ko00062	Fatty acid elongation	18	0.000119334
	ko00940	Phenylpropanoid biosynthesis	62	0.00274348
	ko00073	Cutin, suberine and wax biosynthesis	11	0.014935
	ko00261	Monobactam biosynthesis	7	0.0208598
	ko00750	Vitamin B6 metabolism	6	0.0381796
	ko00520	Amino sugar and nucleotide sugar metabolism	53	0.0519809
	ko00941	Flavonoid biosynthesis	19	1.22e-10
	ko00945	Stilbenoid, diarylheptanoid and gingerol biosynthesis	10	2.54e-07
	ko00360	Phenylalanine metabolism	14	2.92e-07
	ko00591	Linoleic acid metabolism	8	1.45e-05
MS vs S comparison	ko04626	Plant-pathogen interaction	27	7.34e-05
	ko00960	Tropane, piperidine and pyridine alkaloid biosynthesis	8	0.00014509
	ko00940	Phenylpropanoid biosynthesis	28	0.000161999
	ko00400	Phenylalanine, tyrosine and tryptophan biosynthesis	11	0.00101988
	ko00950	Isoquinoline alkaloid biosynthesis	7	0.00110298
	ko00130	Ubiquinone and other terpenoid-quinone biosynthesis	9	0.0014002
