# Supplementary material for: Melatonin-induced physiology and transcriptome changes in banana seedlings under salt stress conditions
Source: Front Plant Sci. 2022 Sep 6;13:938262. doi: 10.3389/fpls.2022.938262 (PMC9485729; doi:10.3389/fpls.2022.938262)
Supplement: Supplementary file 6 [file Table_6.XLSX]

## Sheet: Sheet1
TABLE S6. List of important pathways determined by KEGG enrichments analysis of up-regulated DEGs compared MS vs S
ID	Pathway	Number	p-Value
ko00604	Glycosphingolipid biosynthesis - ganglio series	2	0.000813199
ko04075	Plant hormone signal transduction	10	0.00218249
ko00941	Flavonoid biosynthesis	3	0.0115454
ko00511	Other glycan degradation	2	0.0115976
ko00531	Glycosaminoglycan degradation	2	0.0184422
ko00603	Glycosphingolipid biosynthesis - globo series	2	0.0184422
ko00908	Zeatin biosynthesis	2	0.0295898
ko00906	Carotenoid biosynthesis	2	0.0427804
ko04140	Regulation of autophagy	2	0.078578
ko00604	Glycosphingolipid biosynthesis - ganglio series	2	0.000813199
