# Supplementary material for: Melatonin-induced physiology and transcriptome changes in banana seedlings under salt stress conditions
Source: Front Plant Sci. 2022 Sep 6;13:938262. doi: 10.3389/fpls.2022.938262 (PMC9485729; doi:10.3389/fpls.2022.938262)
Supplement: Supplementary file 7 [file Table_7.XLSX]

## Sheet: Sheet1
	Table S7. Statistics of the number of transcription factors corresponding to each transcription factor family
#Term		S vs CK					MS vs CK			MS vsS
		Transcription factor Families	Gene number				Transcription factor Families	Gene number		Transcription factor Families	Gene number
Glycolysis / Gluconeogenesis		AP2/ERF-AP2	47				AP2/ERF-AP2	42		AP2/ERF-AP2	14
Citrate cycle (TCA cycle)		AP2/ERF-RAV	1				AP2/ERF-RAV	2		AP2/ERF-RAV	2
Pentose phosphate pathway		B3	6				B3	6		B3	1
Pentose and glucuronate interconversions		B3-ARF	8				B3-ARF	13		B3-ARF	2
Fructose and mannose metabolism		BES1	1				BBR-BPC	1		BES1	1
Galactose metabolism		bHLH	27				BES1	1		bHLH	10
Ascorbate and aldarate metabolism		bZIP	12				bHLH	35		bZIP	6
Fatty acid biosynthesis		C2C2-CO-like	5				bZIP	18		C2C2-CO-like	2
Fatty acid elongation		C2C2-Dof	6				C2C2-CO-like	6		C2C2-Dof	2
Fatty acid degradation		C2C2-GATA	9				C2C2-Dof	8		C2C2-GATA	4
Synthesis and degradation of ketone bodies		C2C2-LSD	2				C2C2-GATA	8		C2H2	10
Cutin, suberine and wax biosynthesis		C2H2	12				C2C2-LSD	1		C3H	2
Steroid biosynthesis		C3H	5				C2C2-YABBY	1		EIL	1
Ubiquinone and other terpenoid-quinone biosynthesis		CPP	2				C2H2	25		GARP-G2-like	5
Oxidative phosphorylation		CSD	1				C3H	12		GRAS	2
Photosynthesis		DBB	3				CPP	2		GRF	1
Photosynthesis - antenna proteins		E2F-DP	1				CSD	2		HB-HD-ZIP	4
Arginine biosynthesis		GARP-ARR-B	1				DBB	2		HRT	1
Purine metabolism		GARP-G2-like	11				E2F-DP	1		HSF	1
Caffeine metabolism		GRAS	5				EIL	1		LOB	1
Pyrimidine metabolism		GRF	3				GARP-ARR-B	1		MYB	24
Alanine, aspartate and glutamate metabolism		HB-BELL	3				GARP-G2-like	10		MYB-related	3
Glycine, serine and threonine metabolism		HB-HD-ZIP	18				GeBP	1		NAC	20
Monobactam biosynthesis		HB-KNOX	1				GRAS	10		NF-YA	1
Cysteine and methionine metabolism		HB-other	1				GRF	4		NF-YB	1
Valine, leucine and isoleucine degradation		HSF	6				HB-BELL	3		OFP	1
Valine, leucine and isoleucine biosynthesis		LIM	2				HB-HD-ZIP	21		S1Fa-like	1
Lysine biosynthesis		LOB	5				HSF	6		SBP	2
Lysine degradation		MADS-MIKC	2				LIM	2		TCP	1
Arginine and proline metabolism		MADS-M-type	1				LOB	4		Tify	10
Histidine metabolism		MYB	45				MADS-MIKC	3		Trihelix	1
Tyrosine metabolism		MYB-related	6				MADS-M-type	1		ULT	1
Phenylalanine metabolism		NAC	25				mTERF	1		WRKY	46
Tryptophan metabolism		NF-YA	2				MYB	56
Phenylalanine, tyrosine and tryptophan biosynthesis		NF-YB	3				MYB-related	8
beta-Alanine metabolism		NF-YC	3				NAC	34
Taurine and hypotaurine metabolism		OFP	4				NF-YA	6
Selenocompound metabolism		PLATZ	1				NF-YB	1
Cyanoamino acid metabolism		SBP	6				NF-YC	3
Glutathione metabolism		TCP	6				OFP	5
Starch and sucrose metabolism		Tify	2				PLATZ	4
N-Glycan biosynthesis		Trihelix	6				RWP-RK	2
Other glycan degradation		TUB	2				S1Fa-like	2
Other types of O-glycan biosynthesis		WRKY	27				SBP	9
Amino sugar and nucleotide sugar metabolism		zf-HD	8				SRS	1
Glycosaminoglycan degradation							TCP	7
Glycerolipid metabolism							Tify	10
Inositol phosphate metabolism							Trihelix	9
Glycosylphosphatidylinositol(GPI)-anchor biosynthesis							TUB	4
Glycerophospholipid metabolism							ULT	1
Ether lipid metabolism							Whirly	1
Arachidonic acid metabolism							WRKY	46
Linoleic acid metabolism							zf-HD	12
alpha-Linolenic acid metabolism
Sphingolipid metabolism
Glycosphingolipid biosynthesis - globo series
Glycosphingolipid biosynthesis - ganglio series
Pyruvate metabolism
Glyoxylate and dicarboxylate metabolism
Propanoate metabolism
Butanoate metabolism
C5-Branched dibasic acid metabolism
One carbon pool by folate
Carbon fixation in photosynthetic organisms
Thiamine metabolism
Riboflavin metabolism
Vitamin B6 metabolism
Nicotinate and nicotinamide metabolism
Pantothenate and CoA biosynthesis
Biotin metabolism
Lipoic acid metabolism
Folate biosynthesis
Porphyrin and chlorophyll metabolism
Terpenoid backbone biosynthesis
Monoterpenoid biosynthesis
Limonene and pinene degradation
Diterpenoid biosynthesis
Brassinosteroid biosynthesis
Carotenoid biosynthesis
Zeatin biosynthesis
Sesquiterpenoid and triterpenoid biosynthesis
Nitrogen metabolism
Sulfur metabolism
Phenylpropanoid biosynthesis
Flavonoid biosynthesis
Isoflavonoid biosynthesis
Stilbenoid, diarylheptanoid and gingerol biosynthesis
Isoquinoline alkaloid biosynthesis
Tropane, piperidine and pyridine alkaloid biosynthesis
Betalain biosynthesis
Aminoacyl-tRNA biosynthesis
Biosynthesis of unsaturated fatty acids
ABC transporters
Ribosome biogenesis in eukaryotes
Ribosome
RNA transport
mRNA surveillance pathway
RNA degradation
RNA polymerase
Basal transcription factors
DNA replication
Spliceosome
Proteasome
Protein export
Base excision repair
Nucleotide excision repair
Mismatch repair
Homologous recombination
Non-homologous end-joining
Plant hormone signal transduction
Cell cycle - Caulobacter
Ubiquitin mediated proteolysis
Sulfur relay system
SNARE interactions in vesicular transport
Regulation of autophagy
Protein processing in endoplasmic reticulum
Endocytosis
Phagosome
Peroxisome
Plant-pathogen interaction
Circadian rhythm - plant
